# Supplementary material for: Automated eDNA sampling for marine monitoring and biosecurity: optimising temporal resolution, remote deployments, and community engagement
Source: PeerJ. 2026 May 28;14:e21287. doi: 10.7717/peerj.21287 (PMC13222548; doi:10.7717/peerj.21287)
Supplement: Supplemental Information 6 [file peerj-14-21287-s006.rmd]

---
title: "COI Gene Analysis"
author: ""
date: "`r Sys.Date()`"
output:
  html_document:
    toc: true
    toc_float: true
    theme: united
editor_options: 
  chunk_output_type: inline
---

```{r setup, include=FALSE}
require("knitr")

knitr::opts_chunk$set(
  echo = TRUE,
  comment = NA,
  warning = FALSE,
  error = FALSE,
  message = FALSE,
  tidy = TRUE,
  fig.width = 8,
  fig.height = 6
)

# Set working directory
knitr::opts_knit$set(root.dir = here::here())
```

# Load Required Libraries

```{r load-libraries}
# NOTE: Load plyr before dplyr to avoid namespace conflicts
library(plyr)

# Core tidyverse and data manipulation
library(tidyverse)  # Includes dplyr, tidyr, ggplot2, purrr, tibble, readr, stringr, forcats
library(dplyr)
library(tidyr)
library(tibble)
library(readxl)
library(data.table)

# Phyloseq and microbiome analysis
library(phyloseq)
library(microbiome)
library(microeco)
library(microViz)
library(file2meco)
library(biohelper)

# Diversity and ecology analysis
library(vegan)
library(ranacapa)

# Sequence handling
library(Biostrings)
library(digest)
library(openssl)
library(insect)

# Taxonomy tools
library(taxize)
library(httr)

# Plotting and visualization
library(ggplot2)
library(ggpubr)
library(viridis)
library(RColorBrewer)
library(paletteer)
library(cowplot)
library(ggradar)
library(rphylopic)
library(magick)
library(grid)
library(kableExtra)
library(paletteer)

# Statistics
library(lme4)
library(glmmTMB)
library(rcompanion)
library(FSA)
library(gtools)
library(rcompanion)

# Additional utilities
library(remotes)
library(lubridate)

# Display package versions (optional - comment out if not needed)
cat("Key package versions:\n")
cat("data.table:", as.character(packageVersion("data.table")), "\n")
cat("phyloseq:", as.character(packageVersion("phyloseq")), "\n")
cat("openssl:", as.character(packageVersion("openssl")), "\n")
cat("tidyverse:", as.character(packageVersion("tidyverse")), "\n")
cat("Biostrings:", as.character(packageVersion("Biostrings")), "\n")
cat("ggpubr:", as.character(packageVersion("ggpubr")), "\n")
cat("ggplot2:", as.character(packageVersion("ggplot2")), "\n")
cat("biohelper:", as.character(packageVersion("biohelper")), "\n")
cat("insect:", as.character(packageVersion("insect")), "\n")
```

# Data Import and Preprocessing
## Load Raw Data

```{r load-data}
# Load ASV table
seqtab.nochim <- readRDS("seqtab.nochim_COI.rds")
# Hash sequence names using MD5 (apply to each column name individually)
colnames(seqtab.nochim) <- md5(colnames(seqtab.nochim))
seqtab.nochim <- t(seqtab.nochim)  # ASVs as rows

# Load taxonomy
taxa <- read.csv("consensus_taxonomy_COI.csv", row.names = 1)
taxa <- as.matrix(taxa)

# Load sample metadata
metadata <- read.csv("metadata_new_COI.csv", row.names = 1)
sampledata <- sample_data(metadata)

# Load ASV sequences
dna <- readDNAStringSet("uniqueSeqs_COI.fasta")

# Check dimensions
cat("Data dimensions:\n")
cat("OTU table:", dim(seqtab.nochim), "\n")
cat("Taxonomy:", dim(taxa), "\n")
cat("DNA sequences:", length(dna), "\n")
cat("Sample metadata:", dim(sampledata), "\n")
```

## Create Phyloseq Object

```{r create-phyloseq}
# Create phyloseq object
ps <- phyloseq(
  otu_table(seqtab.nochim, taxa_are_rows = TRUE),
  tax_table(taxa),
  refseq(dna),
  sampledata
)

# Rename ASVs
taxa_names(ps) <- paste0("COI_ASV", seq(ntaxa(ps)))

# Remove excluded samples
samples_matched <- subset_samples(ps, Dummy_V != "exclude")

cat("Initial phyloseq object:\n")
print(ps)
cat("\nNumber of ASVs:", ntaxa(ps), "\n")
```

## Quality Control

```{r quality-control}
# Separate samples and controls
samples_only <- subset_samples(ps, amplicon_type != "control")
controls <- subset_samples(ps, amplicon_type == "control")

# Filter low-count samples
samples_only_f <- prune_samples(sample_sums(samples_matched) >= 5, samples_matched)

# Rarefaction curve
ggrare(samples_only_f, 
       step = 500, 
       color = "Week", 
       label = "amplicon_type", 
       se = FALSE) +
  theme_minimal() +
  labs(title = "Rarefaction Curves by Sampling Week")
```

## Decontamination

```{r decontamination}
# Visualize control contamination
controls_only <- subset_samples(controls, amplicon_type != "contorl")

plot_bar(controls_only, "control_type", fill = "Phylum") +
  theme_minimal() +
  labs(title = "Taxonomic Composition in Control Samples")

cat("Control sample read counts:\n")
print(sample_sums(controls_only))

# Decontaminate samples
ps_clean <- ps_decon(samples_matched, method = "max_v")

unique(tax_table(ps_clean)[, "Kingdom"])

ps_clean<-subset_taxa(ps_clean, Kingdom %in% c("Metazoa", "Viridiplantae", "Fungi"))

unique(tax_table(ps_clean)[, "Kingdom"])

saveRDS(ps_clean, file = "ps_clean_COI.rds")

# Summary statistics
cat("\nPost-decontamination summary:\n")
summarize_phyloseq(ps_clean)

otu_counts <- as.matrix(otu_table(ps_clean))
cat("Total sequence reads:", sum(otu_counts), "\n")
cat("Number of ASVs:", ntaxa(ps_clean), "\n")

# Export clean sequences
writeXStringSet(refseq(ps_clean), filepath = "output_clean_COI.fasta")
```

## Filtering and Rarefaction

```{r filter-rarefy}
# Remove rare ASVs (< 5 reads total)
physeq_filtered <- prune_taxa(taxa_sums(ps_clean) >= 5, ps_clean)

cat("Filtered dataset:\n")
cat("Total reads:", sum(otu_table(physeq_filtered)), "\n")
cat("Number of ASVs:", ntaxa(physeq_filtered), "\n")

saveRDS(physeq_filtered, file = "ps_filtered_COI.rds")


# Check sample depth distribution
ordered_samples <- sort(sample_sums(physeq_filtered), decreasing = TRUE)
cat("\nSample depth range:", min(ordered_samples), "-", max(ordered_samples), "\n")

# Rarefy to even depth
set.seed(100)
ps_rar <- rarefy_even_depth(
  physeq_filtered, 
  sample.size = 14790,
  replace = FALSE,
  trimOTUs = TRUE,
  verbose = TRUE
)

saveRDS(ps_rar, file = "ps_diversity_COI.rds")

# Count unique taxa per rank
taxa_table <- tax_table(ps_rar)
unique_taxa_counts <- apply(taxa_table, 2, function(x) length(unique(na.omit(x))))
kable(data.frame(Rank = names(unique_taxa_counts), 
                 Count = unique_taxa_counts),
      caption = "Unique Taxa per Taxonomic Rank") %>%
  kable_styling(bootstrap_options = c("striped", "hover"))
```

## Hellinger Transformation

```{r hellinger-transform}
# Extract OTU matrix
otu_mat <- as(otu_table(ps_rar), "matrix")
if(taxa_are_rows(ps_rar)) otu_mat <- t(otu_mat)

# Calculate relative abundance and apply Hellinger transform
rel_abund <- sweep(otu_mat, 1, rowSums(otu_mat), FUN = "/")
hellinger_mat <- sqrt(rel_abund)

# Create transformed phyloseq object
ps_rar_hellinger <- ps_rar
otu_table(ps_rar_hellinger) <- otu_table(hellinger_mat, taxa_are_rows = FALSE)
```

# Taxonomic Composition
## Abundance Plots

```{r taxonomy-composition}
# Transform counts to relative abundance (proportion per sample)
physeq_rel <- transform_sample_counts(ps_rar, function(x) x / sum(x))

# Convert phyloseq to long table for ggplot (psmelt)
df_long <- psmelt(physeq_rel)  # contains Abundance, Sample, OTU, tax columns

# Ensure taxonomic family column exists, clean it and handle naming conventions
df_long <- df_long %>%
  mutate(Family = as.character(Family)) %>%
  filter(Family != "NA")  # remove unwanted family

# Sum abundance across all weeks for each family
top10_families <- df_long %>%
  dplyr::group_by(Family) %>%
  dplyr::summarise(TotalAbundance = sum(as.numeric(Abundance), na.rm = TRUE), .groups = "drop") %>%
  dplyr::slice_max(TotalAbundance, n = 10) %>%
  pull(Family)

# Create Top 10 + Other category
df_long2 <- df_long %>%
  mutate(Family2 = ifelse(Family %in% top10_families, Family, "Other"))

# Summarise by Date, Week, Family2
df_plot <- df_long2 %>%
  dplyr::group_by(Date, Week, Family2) %>%
  dplyr::summarise(Abundance = sum(as.numeric(Abundance), na.rm = TRUE),
                   .groups = "drop") %>%
  # Normalize per Date + Week so stacked bars sum to 1
  group_by(Date, Week) %>%
  mutate(Abundance = Abundance / sum(Abundance)) %>%
  ungroup()

# Assign colours per Family + Other
family_colors <- c(
  "Paracalanidae" = "#006d9c",  
  "Corycaeidae"  = "#3399cc",  
  "Synchaetidae" = "#e6550d",
  "Spionidae" = "#7b836a", 
  "Mytilidae" = "#3f007d",
  "Ostreidae" = "#756bb1",
  "Veneridae" = "#9e9ac8",
  "Mamiellaceae" = "#c02080",
  "Ischyroceridae" = "#d4c94f",  
  "Elminiidae" = "#67000d",
  "Other" = "grey70"   # new category
)

# Set factor order for plotting
df_plot$Family2 <- factor(df_plot$Family2, levels = c(
  "Mytilidae",
  "Ostreidae",
  "Veneridae",
  "Synchaetidae",
  "Paracalanidae",
  "Corycaeidae",
  "Ischyroceridae",
  "Mamiellaceae",
  "Spionidae",
  "Elminiidae",
  "Other"   # last
))

# Apply custom order for dates that actually exist in the data
order_x <- c(
  "2-Dec-23", "4-Dec-23", "5-Dec-23", "6-Dec-23", "7-Dec-23",
  "8-Dec-23", "9-Dec-23",
  "19-Dec-23", "20-Dec-23", "21-Dec-23",
  "27-Dec-23", "28-Dec-23", "29-Dec-23", "30-Dec-23", "31-Dec-23",
  "1-Jan-24", "2-Jan-24"
)
df_plot$Date <- factor(df_plot$Date, levels = order_x)

# Plot: stacked bar plot by Date, coloured by Family2, faceted by Week
p_abund <- ggplot(df_plot, aes(x = Date, y = Abundance, fill = Family2)) +
  geom_bar(stat = "identity", position = "stack") +
  scale_fill_manual(values = family_colors) +
  facet_wrap(~Week, scales = "free_x") +
  theme_classic() +
  theme(
    axis.text.x = element_text(angle = 45, hjust = 1),
    panel.border = element_rect(color = "grey50", fill = NA, size = 0.5),
    strip.background = element_rect(fill = "grey90", color = "grey50")
  ) +
  labs(x = "Date", y = "Relative Read Abundance", fill = "Family")

p_abund


```

## Differential abundance test
```{r}
# Convert to microeco format
meco_all <- phyloseq2meco(ps_rar)


# Differential abundance: class-level (Kruskal-Wallis + Dunn post-hoc implemented in microeco)
t1_class <- trans_diff$new(dataset = meco_rar, method = "KW_dunn", group = "Week", taxa_level = "Class", filter_thres = 0.001)


# Identify taxa that vary between groups (more than 1 distinct letter)
varying_taxa <- t1_class$res_diff %>%
  dplyr:: group_by(Taxa) %>%
  dplyr::summarise(n_letters = n_distinct(Letter)) %>%
  filter(n_letters > 1) %>%
  pull(Taxa)

# Keep only varying taxa for plotting (preserve their rows)
t1_class$res_diff <- t1_class$res_diff %>%
  filter(Taxa %in% varying_taxa) 

#Plot differential abundance for the selected taxa (adjust y limits as needed)
p_diff_class <- t1_class$plot_diff_abund(y_start = 0.05, y_increase = 0.1) +
  labs(y = "Relative Read Abundance", x = "Class")  # set axis labels

p_diff_class


```


# Alpha Diversity Analysis
## Observed ASVs Diversity

```{r alpha-diversity}
# Convert to microeco format
meco_all <- phyloseq2meco(ps_rar)

# Calculate alpha diversity by week
t1 <- trans_alpha$new(dataset = meco_all, group = "Week")

# Statistical tests
t1$cal_diff(method = "KW")
cat("Kruskal-Wallis test results:\n")
print(head(t1$res_diff))

t1$cal_diff(method = "KW_dunn")
cat("\nDunn's post-hoc test results:\n")
print(head(t1$res_diff))

# Extract significance letters for Observed measure
letters_df <- t1$res_diff %>%
  filter(Measure == "Observed") %>%
  select(Group, Letter)

# Visualization
p <- t1$plot_alpha(measure = "Observed", xtext_size = 15, add = "jitter")

# Add significance letters manually and edit plot
p <- p +
  geom_text(
    data = letters_df,
    aes(x = Group, y = max(t1$alpha$Observed) * 1.05, label = Letter),
    inherit.aes = FALSE,
    size = 5
  ) +
  labs(
    title = "Alpha Diversity",
    y = "Observed ASVs"
  ) +
  theme(
    plot.title = element_text(hjust = 0.5, size = 16)
  )

p
```


# Beta Diversity Analysis
## PERMANOVA and Ordination

```{r beta-diversity}
# Convert to microeco format
meco_all1 <- phyloseq2meco(ps_rar_hellinger)

# Calculate beta diversity
meco_all1$cal_betadiv()

# Beta diversity by Week
t_beta_week <- trans_beta$new(dataset = meco_all1, group = "Week", measure = "bray")

# PCoA ordination
t_beta_week$cal_ordination(method = "PCoA")

# PERMANOVA for Week
t_beta_week$cal_manova(manova_set = "Week")
cat("PERMANOVA results (Week):\n")
res_week <- t_beta_week$res_manova %>% rownames_to_column(var = "Term")
print(res_week)

# Test homogeneity of dispersion
t_beta_week$cal_betadisper()
cat("\nBeta dispersion results (Week):\n")
print(t_beta_week$res_betadisper)

# Beta diversity by Date
t_beta_date <- trans_beta$new(dataset = meco_all1, group = "Date", measure = "bray")

# PERMANOVA for Date
t_beta_date$cal_manova(manova_set = "Date")
cat("\nPERMANOVA results (Date):\n")
print(t_beta_date$res_manova)

# Betadisper for Date
t_beta_date$cal_betadisper()
cat("\nBeta dispersion results (Date):\n")
print(t_beta_date$res_betadisper)
```

## PCoA Visualization

```{r pcoa-plot, fig.width=8, fig.height=6}
# Convert Week to factor with labels
sample_data(ps_rar)$Week <- factor(
  sample_data(ps_rar)$Week,
  levels = c("week1", "week3", "week4"),
  labels = c("Week 1", "Week 3", "Week 4")
)

# Create PCoA plot
biodiversity_plot <- ps_rar %>%
  tax_transform(rank = "unique", trans = "hellinger") %>%
  dist_calc(dist = "bray") %>%
  ord_calc(method = "PCoA") %>% 
  ord_plot(
    axes = c(1, 2),
    colour = "Week", 
    fill = "Week",
    shape = "circle", 
    alpha = 0.5,
    size = 2
  ) +
  stat_ellipse(aes(colour = Week)) +
  scale_colour_manual(
    name = "Sampling Week",
    values = c("Week 1" = "#3CAEA3", "Week 3" = "#F18F01", "Week 4" = "#7A5195")
  ) +
  scale_fill_manual(
    name = "Sampling Week",
    values = c("Week 1" = "#3CAEA3", "Week 3" = "#F18F01", "Week 4" = "#7A5195")
  ) +
  labs(x = "PCoA Axis 1 [23.6%]", y = "PCoA Axis 2 [14.3%]") +
  theme_minimal() +
  theme(
    panel.grid = element_blank(),
    panel.border = element_rect(colour = "black", fill = NA, linewidth = 0.75),
    axis.line = element_line(colour = "black"),
    legend.title = element_text(face = "plain")
  )

biodiversity_plot


```
#Autosampler Temperature effect on data
##Diversity vs Temperature

```{r diversity-temperature}
# Load data
ps_time <- readRDS("ps_clean_COI.rds")
meta_df <- read_excel("metadata_rsps.xlsx")
temp_df <- read_excel("hobo_autosampler.xlsx")

# Calculate alpha diversity
alpha_df <- estimate_richness(ps_time, measures = c("Observed", "Shannon", "Simpson")) %>%
  rownames_to_column(var = "SampleID")

# Parse and round datetime
round_to_15min <- function(datetime) {
  as.POSIXct(round(as.numeric(datetime) / (15 * 60)) * (15 * 60), 
             origin = "1970-01-01", 
             tz = attr(datetime, "tzone"))
}

# Prepare dataframes
combined_df <- left_join(alpha_df, meta_df, by = "SampleID") %>%
  mutate(
    DateTime_clean = gsub("\\s+", " ", DateTime),
    DateTime_clean = gsub("(AM|PM)", "", DateTime_clean, ignore.case = TRUE),
    DateTime_parsed = mdy_hms(DateTime_clean, tz = "UTC"),
    DateTime_15min = round_to_15min(DateTime_parsed)
  )

temp_df <- temp_df %>%
  mutate(
    DateTime_clean = gsub("\\s+", " ", DateTime),
    DateTime_clean = gsub("(AM|PM)", "", DateTime_clean, ignore.case = TRUE),
    DateTime_parsed = mdy_hms(DateTime_clean, tz = "UTC"),
    DateTime_15min = round_to_15min(DateTime)
  )

# Merge datasets
merged_df <- inner_join(
  combined_df %>% select(SampleID, DateTime_15min, Observed, Shannon, Simpson),
  temp_df %>% select(DateTime_15min, Temp),
  by = "DateTime_15min"
)

# Linear relationship
ggplot(merged_df, aes(x = Temp, y = Observed)) +
  geom_point(color = "darkblue", size = 3, alpha = 0.7) +
  geom_smooth(method = "lm", color = "orange", se = TRUE) +
  labs(
    title = "Alpha Diversity vs Temperature",
    x = "Temperature (°C)",
    y = "Observed ASVs"
  ) +
  theme_minimal(base_size = 14)

# Test correlation
cor_test <- cor.test(merged_df$Observed, merged_df$Temp, method = "pearson")
cat("Correlation test:\n")
print(cor_test)

# Quadratic model
merged_df <- merged_df %>% mutate(Temp2 = Temp^2)
quad_model <- lm(Observed ~ Temp + Temp2, data = merged_df)
cat("\nQuadratic model summary:\n")
summary(quad_model)

# Visualize quadratic fit
ggplot(merged_df, aes(x = Temp, y = Observed)) +
  geom_point(color = "darkblue", size = 3, alpha = 0.7) +
  stat_smooth(method = "lm", formula = y ~ x + I(x^2), 
              se = TRUE, color = "darkred") +
  labs(
    title = "Quadratic Fit: Alpha Diversity vs Temperature",
    x = "Temperature (°C)",
    y = "Observed ASVs"
  ) +
  theme_minimal(base_size = 14)
```

# Non-Indigenous Species (NIS) Analysis

## NIS Detection and Filtering

```{r nis-detection}
# Load clean phyloseq
OpuaCOI.ps <- readRDS("ps_clean_COI.rds")

# Remove singletons
OpuaCOI.ps <- filter_taxa(OpuaCOI.ps, function(x) sum(x) > 0, TRUE)
OpuaCOI.ps <- prune_samples(sample_sums(OpuaCOI.ps) > 0, OpuaCOI.ps)

# Load PAT results
imp_ASVs <- read.csv("COI_PAT.csv", header = FALSE)
colnames(imp_ASVs) <- c("ASVs", "PATSpecies")

# Subset NIS
phyloseq_NIS_COI <- prune_taxa(
  colnames(otu_table(OpuaCOI.ps)) %in% imp_ASVs$ASVs, 
  OpuaCOI.ps
)

cat("NIS phyloseq summary:\n")
summarize_phyloseq(phyloseq_NIS_COI)
cat("Number of NIS ASVs:", ntaxa(phyloseq_NIS_COI), "\n")

# Export NIS taxonomy
NISr_taxa <- as(tax_table(phyloseq_NIS_COI), "matrix")
write.csv(NISr_taxa, "NIS_taxa_COI.csv")

# Combine taxonomy and sequences
NISr_taxa_otu <- cbind(
  data.frame(tax_table(phyloseq_NIS_COI)), 
  t(data.frame(otu_table(phyloseq_NIS_COI)))
)

ref_seqs <- as.character(refseq(phyloseq_NIS_COI))
taxon_ids <- rownames(NISr_taxa_otu)
matching_indices <- match(taxon_ids, names(ref_seqs))
NISr_taxa_otu$Sequence <- ref_seqs[matching_indices]

write.csv(NISr_taxa_otu, "NIS_taxa_COI_with_sequences.csv", row.names = TRUE)

# Reconstruct phyloseq with cleaned taxonomy
tax_NISr <- read.csv("NIS_taxa_COI1.csv", header = TRUE, row.names = 1) %>% as.matrix()
NISr <- as(otu_table(phyloseq_NIS_COI), "matrix")
NISrdf <- as.data.frame(NISr)
sample_data_opuaCOI <- sample_data(OpuaCOI.ps)

phyloseq_NIS_COI <- phyloseq(
  otu_table(NISrdf, taxa_are_rows = FALSE),
  sample_data_opuaCOI, 
  tax_table(tax_NISr)
)

# Fix encoding issues
tax_table(phyloseq_NIS_COI) <- apply(tax_table(phyloseq_NIS_COI), 2, function(x) {
  iconv(x, from = "", to = "UTF-8", sub = "byte")
})

# Save NIS phyloseq
saveRDS(phyloseq_NIS_COI, "NIS_COI.rds")
```

## NIS Visualization

```{r nis-visualization, fig.width=10, fig.height=6}
# Convert to microeco
NIS <- phyloseq2meco(phyloseq_NIS_COI)

# Define date order for COI (note some dates differ from 18S)
ordered_dates_coi <- c("2-Dec-23", "3-Dec-23", "4-Dec-23", "5-Dec-23", "6-Dec-23",
                       "7-Dec-23", "8-Dec-23", "9-Dec-23", "17-Dec-23", "19-Dec-23",
                       "20-Dec-23", "21-Dec-23", "27-Dec-23", "28-Dec-23", "29-Dec-23",
                       "30-Dec-23", "31-Dec-23", "1-Jan-24", "2-Jan-24", "4-Jan-24")

# Create trans_abund object
t17 <- trans_abund$new(dataset = NIS, taxrank = "Species")

# Custom colours for focal taxa
custom_cols <- c(
  "Arcuatula senhousia" = "#C6B3E5",   # light lavender
  "Botrylloides spp"    = "#8B5E3C",   # lighter brown
  "Ectopleura crocea"   = "#F4A3B4",   # light pink
  "Polydora websteri"   = "#4B2E83"    # dark purple
)

# Remaining taxa colours
remaining_taxa <- setdiff(t17$data_abund$Taxon, names(custom_cols))
base_cols <- paletteer_d("ggthemes::Classic_20")
other_cols <- setNames(base_cols[seq_along(remaining_taxa)], remaining_taxa)
final_cols <- c(custom_cols, other_cols)

# Generate the plot
p <- t17$plot_bar(
  others_color = "grey70",
  x_axis_name = "Date",
  order_x = ordered_dates,
  xtext_keep = TRUE,
  xtext_angle = 90,
  color_values = final_cols
) +
  labs(
    title = "Non-Indigenous Species Relative Abundance-COI",
    x = "Sampling Date",
    y = "Relative Abundance"
  ) +
  scale_fill_manual(
    values = final_cols,
    labels = function(x) {
      ifelse(x %in% c("Arcuatula senhousia",
                      "Botrylloides spp",
                      "Ectopleura crocea"),
             paste0("<b><i>", x, "</i></b>"),  # bold + italic for focal taxa
             paste0("<i>", x, "</i>"))         # italic for all others
    }
  ) +
  guides(fill = guide_legend(label.theme = element_markdown())) +
  theme_minimal(base_size = 12) +   # clean minimal theme
  theme(
    legend.text = element_markdown(),
    legend.title = element_text(face = "bold"),
    axis.text.x = element_text(angle = 90, vjust = 0.5, hjust = 1),
    plot.title = element_text(face = "bold", size = 14, hjust = 0.5)
  )

# Show plot
p

```


# Statistical Modeling of NIS Detection

## Environmental Predictors

```{r nis-modeling}
# Load phyloseq
phyloseq_NIS_COI <- readRDS("NIS_COI.rds")

# Extract OTU table
otu_mat <- as.data.frame(otu_table(phyloseq_NIS_COI))
if(taxa_are_rows(phyloseq_NIS_COI)) otu_mat <- t(otu_mat)

# Get metadata
meta_df <- as(sample_data(phyloseq_NIS_COI), "data.frame")

# Calculate NIS detection counts
presence_absence <- (otu_mat > 0) * 1
meta_df$nis_detected_count <- rowSums(presence_absence)

# Prepare variables
meta_df$autosampler_temp <- as.numeric(meta_df$autosampler_temp)
meta_df$Date <- as.Date(meta_df$Date, format = "%d-%b-%y")
meta_df$Week <- as.factor(meta_df$Week)

# Visualization
ggplot(meta_df, aes(x = autosampler_temp, y = nis_detected_count)) +
  geom_point(color = "blue", size = 3, alpha = 0.7) +
  geom_smooth(method = "lm", se = TRUE, color = "darkred") +
  labs(
    title = "NIS Detection Count vs Temperature",
    x = "Temperature (°C)", 
    y = "Number of NIS Detected"
  ) +
  theme_minimal(base_size = 14)

# Poisson GLM
glm_fixed <- glm(
  nis_detected_count ~ autosampler_temp + Week,
  data = meta_df, 
  family = poisson
)

cat("Poisson GLM Summary:\n")
summary(glm_fixed)

```

## Model Diagnostics

```{r model-diagnostics, fig.width=10, fig.height=8}
par(mfrow = c(2, 2))

# Residuals vs fitted
plot(glm_fixed$fitted.values, 
     residuals(glm_fixed, type = "pearson"),
     xlab = "Fitted values",
     ylab = "Pearson residuals",
     main = "Residuals vs Fitted")
abline(h = 0, col = "red", lty = 2)

# Q-Q plot
qqnorm(residuals(glm_fixed, type = "pearson"))
qqline(residuals(glm_fixed, type = "pearson"), col = "red")


#Check Cook's distance for influential points
plot(cooks.distance(glm_fixed), type = "h",
     main = "Cook's Distance",
     ylab = "Cook's distance")
abline(h = 4/(nrow(meta_df) - length(coef(glm_fixed)) - 1), col = "red", lty = 2)

#Summary and goodness-of-fit
summary(glm_fixed)

```


# Session Information

```{r session-info}
sessionInfo()
```
