# Supplementary material for: Automated eDNA sampling for marine monitoring and biosecurity: optimising temporal resolution, remote deployments, and community engagement
Source: PeerJ. 2026 May 28;14:e21287. doi: 10.7717/peerj.21287 (PMC13222548; doi:10.7717/peerj.21287)
Supplement: Supplemental Information 7 [file peerj-14-21287-s007.rmd]

---
title: "Comparison between Traditional and Autosampler for Marine NIS"
author: ""
date: "`r Sys.Date()`"
output:
  html_document:
    toc: true
    toc_float: true
    theme: united
---

```{r setup, include=FALSE}
knitr::opts_chunk$set(
  echo = TRUE,
  comment = NA,
  warning = FALSE,
  error = FALSE,
  message = FALSE,
  tidy = TRUE,
  fig.width = 10,
  fig.height = 6
)
```

# Load Required Libraries

```{r load-libraries}
library(phyloseq)
library(dplyr)
library(tidyr)
library(ggplot2)
library(eulerr)
library(vegan)
library(grid)
library(gridExtra)
```

# Data Import and Preparation

## Load Phyloseq Objects

```{r load-data}
# Read in .rds files
AS_18S_NIS <- readRDS("AS_18S_NIS.rds")
AS_COI_NIS <- readRDS("AS_COI_NIS.rds")
TS_18S_NIS <- readRDS("TS_18S_NIS.rds")
TS_COI_NIS <- readRDS("TS_COI_NIS.rds")

cat("Loaded phyloseq objects:\n")
cat("Autosampler 18S:", nsamples(AS_18S_NIS), "samples,", ntaxa(AS_18S_NIS), "taxa\n")
cat("Autosampler COI:", nsamples(AS_COI_NIS), "samples,", ntaxa(AS_COI_NIS), "taxa\n")
cat("Traditional 18S:", nsamples(TS_18S_NIS), "samples,", ntaxa(TS_18S_NIS), "taxa\n")
cat("Traditional COI:", nsamples(TS_COI_NIS), "samples,", ntaxa(TS_COI_NIS), "taxa\n")
```

## Subset and Collapse by Species

```{r subset-collapse}
# Subset Traditional Data to Station D (for comparison with autosampler)
TS_18S_D <- subset_samples(TS_18S_NIS, Station == "D") 
TS_COI_D <- subset_samples(TS_COI_NIS, Station == "D")

cat("After subsetting to Station D:\n")
cat("Traditional 18S:", nsamples(TS_18S_D), "samples\n")
cat("Traditional COI:", nsamples(TS_COI_D), "samples\n\n")

# Collapse by species level
AS_18S_NIS <- tax_glom(AS_18S_NIS, taxrank = "Species")
AS_COI_NIS <- tax_glom(AS_COI_NIS, taxrank = "Species")
TS_18S_D <- tax_glom(TS_18S_D, taxrank = "Species")
TS_COI_D <- tax_glom(TS_COI_D, taxrank = "species")

cat("After collapsing to species level:\n")
cat("Autosampler 18S:", ntaxa(AS_18S_NIS), "species\n")
cat("Autosampler COI:", ntaxa(AS_COI_NIS), "species\n")
cat("Traditional 18S:", ntaxa(TS_18S_D), "species\n")
cat("Traditional COI:", ntaxa(TS_COI_D), "species\n")
```

# Alpha Diversity Comparison

## Calculate Species Richness

```{r calculate-richness}
# Calculate richness (Observed species)
auto_18S_rich <- estimate_richness(AS_18S_NIS, measures = "Observed") %>%
  mutate(Method = "Autosampler", Marker = "18S")

trad_18S_rich <- estimate_richness(TS_18S_D, measures = "Observed") %>%
  mutate(Method = "Traditional", Marker = "18S")

auto_COI_rich <- estimate_richness(AS_COI_NIS, measures = "Observed") %>%
  mutate(Method = "Autosampler", Marker = "COI")

trad_COI_rich <- estimate_richness(TS_COI_D, measures = "Observed") %>%
  mutate(Method = "Traditional", Marker = "COI")

# Combine richness data
richness_all <- bind_rows(auto_18S_rich, trad_18S_rich, auto_COI_rich, trad_COI_rich)

# Summary statistics
richness_summary <- richness_all %>%
  group_by(Method, Marker) %>%
  dplyr::summarise(
    Mean = mean(Observed),
    SD = sd(Observed),
    Min = min(Observed),
    Max = max(Observed),
    N = n(),
    .groups = "drop"
  )

knitr::kable(richness_summary, 
             caption = "Species Richness Summary Statistics",
             digits = 2)
```

## Visualize Richness Comparison

```{r plot-richness, fig.width=10, fig.height=5}
richness_plot <- ggplot(richness_all, aes(x = Method, y = Observed, fill = Method)) +
  geom_boxplot(alpha = 0.7, outlier.shape = 16) +
  geom_jitter(width = 0.2, alpha = 0.5, size = 2) +
  facet_wrap(~ Marker, scales = "free_y") +
  scale_fill_manual(values = c("Autosampler" = "#66A9D9", "Traditional" = "#FDBE85")) +
  labs(
    title = "Species Richness Comparison: Traditional vs Autosampler Sampling",
    y = "Observed Species Richness", 
    x = "eDNA Sampling Method"
  ) +
  theme_minimal(base_size = 14) +
  theme(
    legend.position = "bottom",
    strip.text = element_text(face = "bold", size = 12)
  )

richness_plot

# Save plot
ggsave("richness_comparison.png", richness_plot, 
       width = 10, height = 5, dpi = 300, bg = "white")
```

# Species Overlap Analysis

## Extract and Clean Species Names

```{r extract-species}
# Extract species-level names from tax_table
taxa_auto_18S <- as.character(tax_table(AS_18S_NIS)[, "Species"])
taxa_trad_18S <- as.character(tax_table(TS_18S_D)[, "Species"])
taxa_auto_COI <- as.character(tax_table(AS_COI_NIS)[, "Species"])
taxa_trad_COI <- as.character(tax_table(TS_COI_D)[, "species"])

# Remove NAs and empty labels
taxa_auto_18S <- taxa_auto_18S[!is.na(taxa_auto_18S) & taxa_auto_18S != ""]
taxa_auto_COI <- taxa_auto_COI[!is.na(taxa_auto_COI) & taxa_auto_COI != ""]

# Clean traditional sampling data
taxa_trad_18S <- taxa_trad_18S[!is.na(taxa_trad_18S) & taxa_trad_18S != ""] %>%
  unique() %>%
  gsub("_", " ", .) %>%                    # Replace underscores with spaces
  gsub("\\s*\\(.*?\\)", "", .) %>%         # Remove brackets and contents
  trimws()

taxa_trad_COI <- taxa_trad_COI[!is.na(taxa_trad_COI) & taxa_trad_COI != ""]

# Standardize species names
taxa_trad_18S[taxa_trad_18S == "Musculista senhousia"] <- "Arcuatula senhousia"
taxa_trad_COI[taxa_trad_COI == "Botrylloides diegensis"] <- "Botrylloides spp"

cat("Cleaned species counts:\n")
cat("Autosampler 18S:", length(taxa_auto_18S), "species\n")
cat("Traditional 18S:", length(taxa_trad_18S), "species\n")
cat("Autosampler COI:", length(taxa_auto_COI), "species\n")
cat("Traditional COI:", length(taxa_trad_COI), "species\n")
```

## Calculate Species Overlap

```{r calculate-overlap}
# 18S overlap analysis
unique_auto_18S <- setdiff(taxa_auto_18S, taxa_trad_18S)
unique_trad_18S <- setdiff(taxa_trad_18S, taxa_auto_18S)
shared_taxa_18S <- intersect(taxa_auto_18S, taxa_trad_18S)

cat("\n18S rRNA Gene:\n")
cat("Unique to Autosampler:", length(unique_auto_18S), "\n")
cat("Unique to Traditional:", length(unique_trad_18S), "\n")
cat("Shared between methods:", length(shared_taxa_18S), "\n")

# COI overlap analysis
unique_auto_COI <- setdiff(taxa_auto_COI, taxa_trad_COI)
unique_trad_COI <- setdiff(taxa_trad_COI, taxa_auto_COI)
shared_taxa_COI <- intersect(taxa_auto_COI, taxa_trad_COI)

cat("\nCOI Gene:\n")
cat("Unique to Autosampler:", length(unique_auto_COI), "\n")
cat("Unique to Traditional:", length(unique_trad_COI), "\n")
cat("Shared between methods:", length(shared_taxa_COI), "\n")

# Display shared and unique taxa
cat("\n=== Shared 18S Taxa ===\n")
print(shared_taxa_18S)
cat("\n=== Unique to Autosampler (18S) ===\n")
print(unique_auto_18S)
cat("\n=== Unique to Traditional (18S) ===\n")
print(unique_trad_18S)

cat("\n=== Shared COI Taxa ===\n")
print(shared_taxa_COI)
cat("\n=== Unique to Autosampler (COI) ===\n")
print(unique_auto_COI)
cat("\n=== Unique to Traditional (COI) ===\n")
print(unique_trad_COI)
```

## Euler Diagrams

```{r euler-diagrams, fig.width=12, fig.height=5}
# Create Euler objects
euler_18S <- euler(list(
  Autosampler = taxa_auto_18S,
  Traditional = taxa_trad_18S
))

euler_COI <- euler(list(
  Autosampler = taxa_auto_COI,
  Traditional = taxa_trad_COI
))

# Define colors
euler_colors <- c("Autosampler" = "#66A9D9", "Traditional" = "#FDBE85")

# Set up side-by-side plotting
par(mfrow = c(1, 2))

# Plot 18S Euler diagram
plot(euler_18S,
     fills = list(fill = unname(euler_colors), alpha = 0.7),
     edges = TRUE,
     quantities = TRUE,
     labels = list(cex = 1.2, font = 2),
     main = "Marine NIS Overlap (18S rRNA)"
)

# Plot COI Euler diagram
plot(euler_COI,
     fills = list(fill = unname(euler_colors), alpha = 0.7),
     edges = TRUE,
     quantities = TRUE,
     labels = list(cex = 1.2, font = 2),
     main = "Marine NIS Overlap (COI)"
)

# Reset plotting parameters
par(mfrow = c(1, 1))
```

## Export Overlap Data

```{r export-overlap}
# Function to create data frame from overlap results
make_df <- function(shared, unique_auto, unique_trad, marker) {
  data.frame(
    Marker = marker,
    Category = c(
      rep("Shared", length(shared)),
      rep("Autosampler_Only", length(unique_auto)),
      rep("Traditional_Only", length(unique_trad))
    ),
    Taxon = c(shared, unique_auto, unique_trad),
    stringsAsFactors = FALSE
  )
}

# Create data frames
df_18S <- make_df(shared_taxa_18S, unique_auto_18S, unique_trad_18S, "18S")
df_COI <- make_df(shared_taxa_COI, unique_auto_COI, unique_trad_COI, "COI")

# Combine both markers
df_all <- rbind(df_18S, df_COI)

# Save to CSV
write.csv(df_all, "taxa_overlap_all_markers.csv", row.names = FALSE)

cat("Overlap data exported to: taxa_overlap_all_markers.csv\n")

# Summary table
overlap_summary <- df_all %>%
  group_by(Marker, Category) %>%
  dplyr::summarise(Count = n(), .groups = "drop") %>%
  pivot_wider(names_from = Category, values_from = Count, values_fill = 0)

knitr::kable(overlap_summary, 
             caption = "Species Overlap Summary")
```


# Session Information

```{r session-info}
sessionInfo()
```
